# Supplementary material for: A selective method for optimizing ensemble docking-based experiments on an InhA Fully-Flexible receptor model
Source: BMC Bioinformatics. 2018 Jun 22;19:235. doi: 10.1186/s12859-018-2222-2 (PMC6013854; doi:10.1186/s12859-018-2222-2)
Supplement: Supplementary file 1 — Table S1 - Best FEB values obtained from e-FReDock and cross-docking experiments. (XLSX 11 kb) [file 12859_2018_2222_MOESM1_ESM.xlsx]

## Sheet: Planilha1
Ligand	Database	Best FEB 1ENY	Best FEB RFFR Model
91870997	ZINC	-8.5	-10.6
35361468	ZINC	-10.39	-11.91
63349859	ZINC	-9.92	-11.49
12047789	ZINC	-10.57	-12.13
56919632	ZINC	-7.51	-11.89
63479951	ZINC	-9.6	-10.95
53364786	ZINC	-8.32	-11
6144048	ZINC	-9.53	-10.8
39532319	ZINC	-8.18	-10.25
34378053	ZINC	-9.61	-12.33
41584161	ZINC	-7.99	-9.93
41584148	ZINC	-8.72	-9.97
1456628	ZINC	-8.26	-10.78
36676865	ZINC	-8.87	-10.44
90914428	ZINC	-8.82	-10.9
63503064	ZINC	-8.4	-10.45
17243209	ZINC	-8.2	-9.87
41584175	ZINC	-8.11	-9.48
23360796	ZINC	-8.92	-11.5
65298323	ZINC	-9.88	-11.38
34378052	ZINC	-10.8	-11.56
9251152	ZINC	-9.46	-11.05
11871395	ZINC	-9.81	-11.79
9197776	ZINC	-9.32	-10.32
90185596	ZINC	-9.1	-10.18
9197790	ZINC	-9.38	-10.36
24000894	ZINC	-8.5	-10.28
39923320	ZINC	-8.25	-11.8
64625806	ZINC	-8.67	-9.58
64040549	ZINC	-8.39	-10.42
64057877	ZINC	-8.12	-10.75
9130690	ZINC	-8.54	-11.07
63479935	ZINC	-8.56	-11.46
63362881	ZINC	-9.71	-10.71
38570167	ZINC	-8.82	-11.25
64074412	ZINC	-8.17	-10.55
64002358	ZINC	-9.48	-10.48
4335232	ZINC	-7.97	-10.31
72047160	ZINC	-8.29	-11
9409766	ZINC	-8.51	-10.05
64103060	ZINC	-8.19	-10.7
89608939	ZINC	-10.41	-11.49
2911927	ZINC	-9.5	-10.53
41584155	ZINC	-8.11	-9.38
8323837	ZINC	-8.19	-11.1
64074451	ZINC	-8.51	-10.64
64889693	ZINC	-9.31	-11.15
20285686	ZINC	-9.09	-10.62
15038988	ZINC	-8.11	-10.32
9522091	ZINC	-8.66	-10.63
20836860	ZINC	-9.03	-10.16
6648224	ZINC	-8.42	-10.8
35727540	ZINC	-9.12	-11.27
65298175	ZINC	-9.59	-10.46
11074320	ZINC	-7.97	-10.38
9197821	ZINC	-9.11	-10.21
2924572	ZINC	-9.27	-11.35
8971422	ZINC	-8.06	-10.73
25286217	ZINC	-10.08	-11.47
5200961	ZINC	-8.57	-10.93
14989185	ZINC	-8.47	-10.19
2347739	ZINC	-8.4	-10.41
1P44_GEQ	PDB	-10.7	-12.2
2B35_TCL	PDB	-8.5	-8.47
2B36_5PP	PDB	-8.9	-9.1
2B37_8PS	PDB	-8.8	-8.86
2H7I_566	PDB	-8.9	-11.3
2H7L_665	PDB	-9.7	-10.06
2H7M_641	PDB	-9.1	-10.11
2H7N_744	PDB	-9	-9.52
2H7P_468	PDB	-9	-9.75
3FNE_8PC	PDB	-9.6	-9.7
3FNH_JPJ	PDB	-9.9	-9.74
2NSD_4PI	PDB	-10.2	-10.56
